# Supplementary material for: Germ Cell Nuclear Factor (GCNF) Represses Oct4 Expression and Globally Modulates Gene Expression in Human Embryonic Stem (hES) Cells
Source: J Biol Chem. 2016 Jan 14;291(16):8644–52. doi: 10.1074/jbc.M115.694208 (PMC4861434; doi:10.1074/jbc.M115.694208)
Supplement: Supplemental Data [file 10.1074_M115.694208_jbc.M115.694208-1.xlsx]

## Sheet: Sheet1
probe set	fold change	P value
basonuclin 1	60.7	0.005559
kelch domain containing 1	39.09	0.001607
toll-like receptor 4	37.22	0.008571
filamin A interacting protein 1-like	37.1	0.004629
RAP1A, member of RAS oncogene family	30.71	0.005429
Rho GDP dissociation inhibitor (GDI) beta	29.3	0.00389
lysine (K)-specific demethylase 6B	28.66	0.001351
Hypothetical protein LOC149478	27.29	0.005287
actin, alpha 2, smooth muscle, aorta	26.46	0.002961
annexin A1	25.41	0.004068
basic helix-loop-helix family, member e40	24.44	0.005325
disabled homolog 2, mitogen-responsive phosphopro	22.91	0.002723
Rho GDP dissociation inhibitor (GDI) beta	22.58	0.004984
ectodermal-neural cortex (with BTB-like domain)	22.55	0.004229
transforming growth factor, beta-induced, 68kDa	21.84	0.004008
tenascin C	21.17	0.003501
early growth response 1	20.34	0.001346
myoferlin	20.22	0.005671
cyclin-dependent kinase inhibitor 1A (p21, Cip1)	20.14	0.00461
collagen, type I, alpha 1	18.51	0.003801
methyl-CpG binding domain protein 2	18.09	0.004142
serpin peptidase inhibitor, clade E (nexin, plasm	17.35	0.009439
bone morphogenetic protein 1	16.65	0.004663
prolyl 4-hydroxylase, alpha polypeptide II	16.46	0.00421
synaptopodin	16.45	0.004255
solute carrier family 16, member 3 (monocarboxyli	16.37	0.008818
SP100 nuclear antigen	16	0.009978
stathmin-like 2	15.86	0.004565
transforming growth factor, beta 1	15.42	0.002807
microtubule-associated protein 1A	14.94	0.007682
collagen, type V, alpha 1	14.74	0.005224
E74-like factor 4 (ets domain transcription facto	14.52	0.005434
ATP-binding cassette, sub-family A (ABC1), member	14.38	0.001445
zinc finger E-box binding homeobox 2	14.34	0.000259
muscleblind-like 2 (Drosophila)	14.34	0.00358
leucine rich repeat containing 32	13.97	0.004267
thrombomodulin	13.72	0.004329
calponin 1, basic, smooth muscle	13.66	0.005087
filamin A interacting protein 1-like	13.55	0.004521
GLI pathogenesis-related 1	13.51	0.004345
Friend leukemia virus integration 1	13.31	0.004035
lysyl oxidase	13.29	0.007594
collagen, type XI, alpha 1	13.25	0.003934
alpha-fetoprotein	12.95	0.009729
Ras-related associated with diabetes	12.71	0.006027
muscleblind-like 2 (Drosophila)	12.42	0.003907
neuropeptide Y receptor Y1	12.23	0.009244
sushi-repeat-containing protein, X-linked 2	12.2	0.007678
bone morphogenetic protein 1	12.18	0.008745
cytidine deaminase	12.12	1e-05
cartilage oligomeric matrix protein	11.89	0.003552
S100 calcium binding protein A3	11.65	0.006596
ankyrin repeat domain 1 (cardiac muscle)	11.6	0.004102
YY1 associated factor 2	11.4	0.001071
interferon, gamma-inducible protein 16	11.15	0.00288
cytochrome P450, family 2, subfamily B, polypepti	11.14	5.1e-05
killer cell lectin-like receptor subfamily C, mem	11.1	0.004096
Ras-like without CAAX 2	11.07	1e-06
cyclin-dependent kinase inhibitor 2A (melanoma, p	10.99	0.005696
mannosyl (alpha-1,3-)-glycoprotein beta-1,4-N-ace	10.87	0
bone morphogenetic protein 1	10.84	0.003246
killer cell lectin-like receptor subfamily C, mem	10.69	0.00322
nuclear receptor subfamily 6, group A, member 1	10.6	0.008038
methyltransferase like 7A	10.48	3e-06
protein S (alpha)	10.43	0.003671
filamin C, gamma (actin binding protein 280)	10.42	0.001356
fibroblast growth factor 8 (androgen-induced)	10.34	0.003717
polymerase I and transcript release factor	10.32	0.004757
interferon, gamma-inducible protein 16	10.21	0.002001
aquaporin 1 (Colton blood group)	10.18	0.009471
EGF-containing fibulin-like extracellular matrix	10.12	0.001317
thrombospondin 3	10.1	0.002864
GATA binding protein 3	10.09	0.006467
cyclin-dependent kinase inhibitor 2A (melanoma, p	10.08	0.00567
tissue factor pathway inhibitor (lipoprotein-asso	10.04	0.000852
methyltransferase like 7A	10.03	5e-06
transforming growth factor, beta 2	10	0.004935
cold shock domain containing C2, RNA binding	10	0.001648
parathyroid hormone-like hormone	9.94	0.008237
tissue factor pathway inhibitor (lipoprotein-asso	9.92	0.00017
zinc finger E-box binding homeobox 1	9.86	0.002627
chordin	9.85	8e-05
myoferlin	9.76	0.006123
G protein-coupled receptor 56	9.73	0.005026
ras homolog gene family, member B	9.72	0.00575
LIM and calponin homology domains 1	9.6	0.000213
LIM and calponin homology domains 1	9.55	0.000306
microtubule associated monoxygenase, calponin and	9.54	0.005925
collagen, type V, alpha 1	9.52	0.005236
AT rich interactive domain 5B (MRF1-like)	9.52	0.008713
zinc finger E-box binding homeobox 1	9.51	0.001645
zinc finger E-box binding homeobox 1	9.18	0.002631
solute carrier family 1 (glutamate/neutral amino	9.15	0.003675
TBC1 domain family, member 9 (with GRAM domain)	9.09	0.004154
TBC1 domain family, member 9 (with GRAM domain)	9.08	0.002744
cAMP responsive element binding protein 3-like 1	9.01	0.005149
snail homolog 2 (Drosophila)	8.93	0.004434
tissue factor pathway inhibitor (lipoprotein-asso	8.9	0.000845
KIAA0895	8.75	0.00049
zinc finger protein 862	8.71	0.002324
family with sequence similarity 114, member A1	8.68	0.003816
lysyl oxidase	8.66	0.009953
peptidase domain containing associated with muscl	8.62	3.8e-05
insulin-like growth factor binding protein 7	8.61	0.006255
chromosome 17 open reading frame 91	8.6	0.005744
lysyl oxidase	8.6	0.005148
sideroflexin 3	8.57	0.008157
beta-site APP-cleaving enzyme 1	8.51	0.001664
coiled-coil domain containing 92	8.46	0.002902
NLR family, pyrin domain containing 1	8.39	0.002189
fibronectin type III domain containing 4	8.38	0.003195
chromosome 20 open reading frame 103	8.36	0.000289
coatomer protein complex, subunit zeta 2	8.35	0.005193
transmembrane channel-like 5	8.31	0
tubulin tyrosine ligase-like family, member 7	8.31	0.000332
latent transforming growth factor beta binding pr	8.3	0.005664
guanine nucleotide binding protein (G protein), a	8.29	0.000704
cadherin 10, type 2 (T2-cadherin)	8.01	0.002342
transforming growth factor, beta 2	7.93	0.004754
sideroflexin 3	7.91	0.007311
collectin sub-family member 12	7.91	0.004082
G protein-coupled receptor 124	7.85	0.008701
EH-domain containing 2	7.85	0.006396
zinc fingers and homeoboxes 1	7.79	0.002901
antigen p97 (melanoma associated) identified by m	7.72	0.006406
Boc homolog (mouse)	7.7	3e-05
toll-like receptor 4	7.67	0.007005
FOS-like antigen 2	7.63	0.004286
protein kinase-like protein SgK493	7.63	0.002485
discoidin domain receptor tyrosine kinase 2	7.5	0.004686
microtubule-associated protein 2	7.41	0.000346
GLI pathogenesis-related 2	7.4	0.00444
GLI pathogenesis-related 2	7.39	0.005913
methionine sulfoxide reductase B3	7.38	0.001826
splA/ryanodine receptor domain and SOCS box conta	7.36	0.003737
GLI pathogenesis-related 1	7.32	0.005338
GLI pathogenesis-related 1	7.32	0.003448
protease, serine, 23	7.31	0.006018
CAP-GLY domain containing linker protein family,	7.26	0.004319
immediate early response 5-like	7.24	0.009232
septin 8	7.24	0.004128
Pelota homolog (Drosophila)	7.22	0.00961
protein phosphatase 1, regulatory (inhibitor) sub	7.19	0.006384
Inhibitor of DNA binding 4, dominant negative hel	7.19	0.000198
non-protein coding RNA 84	7.19	0.00337
hairy and enhancer of split 4 (Drosophila)	7.19	0.002648
Early growth response 1	7.18	0.002416
serine palmitoyltransferase, long chain base subu	7.16	0.003007
Na+/K+ transporting ATPase interacting 4	7.15	0.00437
transforming growth factor, beta 2	7.12	0.004509
lymphocyte-specific protein 1 pseudogene /// lymp	7.08	0.00427
serine dehydratase-like	7.04	0.001588
alpha-kinase 2	7.03	0.007304
signal peptide, CUB domain, EGF-like 3	7.02	0.002109
platelet endothelial aggregation receptor 1	6.99	0.004912
cystin 1	6.93	0.006015
protogenin homolog (Gallus gallus)	6.92	0.000593
melanoma associated antigen (mutated) 1-like 1	6.86	0.000384
protogenin homolog (Gallus gallus)	6.83	0.000387
collagen, type I, alpha 2	6.7	0.005884
Protease, serine, 23	6.7	0.004854
transmembrane protein 88	6.66	0
UDP-N-acetyl-alpha-D-galactosamine:polypeptide N-	6.59	0.002619
zinc finger, DHHC-type containing 22	6.45	9.3e-05
coagulation factor II (thrombin) receptor-like 2	6.44	0.005514
NIPA-like domain containing 4	6.43	0.00273
signal peptide, CUB domain, EGF-like 3	6.39	0.001187
Na+/K+ transporting ATPase interacting 4	6.39	0.003599
nodal homolog (mouse)	6.11	0.00032
Aldehyde dehydrogenase 1 family, member L2	6.08	0.005877
KIAA1244	6.07	0.000941
toll-like receptor 4	6.02	0.004751
chromosome 21 open reading frame 105	6	0
runt-related transcription factor 2	5.97	0.004702
prokineticin 2	5.9	2.4e-05
Annexin A1	5.9	0.004404
additional sex combs like 3 (Drosophila)	5.89	0.000299
non-protein coding RNA 84	5.69	0.005265
RNA binding motif protein 24	5.32	0.002746
coiled-coil domain containing 85A	4.75	0.003928
ras homolog gene family, member J	-4.99	0.004983
zinc finger E-box binding homeobox 2	-5.47	0.000164
matrix-remodelling associated 7	-5.55	0.00302
phosphatidic acid phosphatase type 2 domain conta	-6.13	0.008635
cyclin-dependent kinase inhibitor 2B (p15, inhibi	-6.13	0.004805
NLR family, pyrin domain containing 7	-6.37	0.00046
nodal homolog (mouse)	-6.55	3.2e-05
abhydrolase domain containing 12B	-6.69	0.006949
UL16 binding protein 2	-6.73	0.003162
ras homolog gene family, member J	-6.83	0.00547
hypothetical LOC100192386	-7.37	0.006295
CUB and Sushi multiple domains 3	-7.51	0.006075
sidekick homolog 2 (chicken)	-8.25	0
synaptotagmin-like 5	-8.96	0.005124
ras homolog gene family, member J	-8.99	0.004562
E74-like factor 4 (ets domain transcription facto	-10.24	0.003295
mannose receptor, C type 2	-13.48	0.002092
collagen, type XI, alpha 1	-16.84	0.003739
